# Supplementary material for: Rearing of Black Soldier Fly Larvae with Corn Straw and the Assistance of Gut Microorganisms in Digesting Corn Straw
Source: Insects. 2024 Sep 24;15(10):734. doi: 10.3390/insects15100734 (PMC11508837; doi:10.3390/insects15100734)
Supplement: Supplementary file 1 [file insects-15-00734-s001.zip]

Archive with 1 entries (1 files):
- insects-3145693-supplementary.pdf
